# Supplementary material for: Armoured Amazon female moths: urticating setae in Notodontidae (Lepidoptera)
Source: J Insect Sci. 2026 Jul 2;26(4):ieag051. doi: 10.1093/jisesa/ieag051 (PMC13326758; doi:10.1093/jisesa/ieag051)
Supplement: ieag051_Supplementary_Data [file ieag051_supplementary_data.zip]

Archive with 4 entries (4 files):
- Supplementary Figure S1.docx
- Supplementary Figure S2.pdf
- Supplementary Figure S3.pdf
- Supplementary Table S1.pdf
